# Supplementary material for: One Health Genomic Study of Human and Animal Klebsiella pneumoniae Isolated at Diagnostic Laboratories on a Small Caribbean Island
Source: Antibiotics (Basel). 2021 Dec 30;11(1):42. doi: 10.3390/antibiotics11010042 (PMC8772961; doi:10.3390/antibiotics11010042)
Supplement: Supplementary file 1 [file antibiotics-11-00042-s001.zip]

Archive with 2 entries (2 files):
- Supplementary File S1.png
- Supplementary File S2.xlsx
