# Supplementary material for: One Health Genomic Study of Human and Animal Klebsiella pneumoniae Isolated at Diagnostic Laboratories on a Small Caribbean Island
Source: Antibiotics (Basel). 2021 Dec 30;11(1):42. doi: 10.3390/antibiotics11010042 (PMC8772961; doi:10.3390/antibiotics11010042)
Supplement: Supplementary file 1 [file antibiotics-11-00042-s001.zip › Supplementary File S2.xlsx]

## Sheet: all K pneumoniae
Strain	Host origin	mlst_type	chroim BL	CTX	TEM	OXA	aph(3")-Ib	aph(3')-Ia	aph(6)-Id	aac(3)-IIa	aac(3)-IId	aac(6')-Ib-cr	aadA1	aadA2	aadA16	oqxA	oqxB	qnrB1	qnrB6	qnrS1	FQR	fosA	fosA5	fosA7	mph(A)	sul1	sul2	dfrA1	dfrA12	dfrA14	dfrA15	dfrA27	catA1	catA2	catB3	cmlA1	tet(A)	tet(B)	tet(D)	arr-3	ColRNAI (pIGMS32)	Col440I	Col440II	Col(pHAD28)	Col156	IncFIB(K)	IncFIA(HI1)	IncFII(K)	IncFII(pCRY)
K95	canine	2248	SHV-26													oqxA	oqxB					fosA																								IncFIB(K)
K102	Equine	1948	SHV-33													oqxA	oqxB					fosA																				Col440I				IncFIB(K)
K106	Equine	307	shv-28	CTX-M-15	TEM1b	OXA-1	aph(3")-Ib		aph(6)-Id	aac(3)-IIa		aac(6')-Ib-cr				oqxA	oqxB	qnrB1			GyrA-83I;ParC-80I;	fosA					sul2			dfrA14					catB3		tet(A)									IncFIB(K)		IncFII(K)
K99	Equine	60	SHV-40													oqxA	oqxB					fosA
K96	Feline	307	SHV-28	CTX-M-15	TEM-206	OXA-1	aph(3")-Ib		aph(6)-Id	aac(3)-IIa		aac(6')-Ib-cr				oqxA	oqxB	qnrB1			GyrA-83I;ParC-80I;	fosA					sul2			dfrA14					catB3											IncFIB(K)		IncFII(K)
K11	human	307	SHV-28	CTX-M-15	TEM1b		aph(3")-Ib		aph(6)-Id	aac(3)-IIa		aac(6')-Ib-cr				oqxA	oqxB	qnrB1			GyrA-83I;ParC-80I;	fosA					sul2			dfrA14					catB3		tet(A)									IncFIB(K)		IncFII(K)
K13	human	11	SHV-182	CTX-M-15	TEM1b	OXA-1	aph(3")-Ib	aph(3')-Ia	aph(6)-Id	aac(3)-IIa		aac(6')-Ib-cr				oqxA	oqxB	qnrB1			GyrA-83I;ParC-80I	fosA			mph(A)		sul2			dfrA14					catB3						ColRNAI (pIGMS32)	Col440I				IncFIB(K)
K14	human	20	SHV-26													oqxA	oqxB					fosA																								IncFIB(K)	IncFIA(HI1)
K15	human	11	shv-128	CTX-M-15	TEM1b		aph(3")-Ib	aph(3')-Ia	aph(6)-Id							oqxA	oqxB	qnrB1			GyrA-83I;ParC-80I	fosA																			ColRNAI (pIGMS32)	Col440I	Col440II			IncFIB(K)
K17	human	11	SHV-182	CTX-M-15						aac(3)-IIa		aac(6')-Ib-cr				oqxA	oqxB	qnrB1			GyrA-83I;ParC-80I	fosA								dfrA14					catB3						ColRNAI (pIGMS32)	Col440I				IncFIB(K)
K19	human	45	SHV161													oqxA	oqxB					fosA																	tet(D)		ColRNAI (pIGMS32)		Col440II			IncFIB(K)
K2	human	11	SHV-182													oqxB	oqxB				GyrA-83I;ParC-80I	fosA			mph(A)		sul2			dfrA14											ColRNAI (pIGMS32)
K20	human	152	SHV187	CTX-M-15	TEM1b		aph(3")-Ib		aph(6)-Id			aac(6')-Ib-cr			aadA16	oqxA	oqxB				GyrA-83F;GyrA-87A;ParC-80I	fosA			mph(A)	sul1	sul2					dfrA27	catA1							arr-3	ColRNAI (pIGMS32)					IncFIB(K)
K21	human	323	SHV-99	CTX-M-15	TEM1b		aph(3")-Ib		aph(6)-Id	aac(3)-IIa		aac(6')-Ib-cr				oqxA	oqxB	qnrB1				fosA		fosA7			sul2			dfrA14					catB3		tet(A)									IncFIB(K)
K22	human	152	SHV-187	CTX-M-15	TEM1b		aph(3")-Ib		aph(6)-Id			aac(6')-Ib-cr			aadA16	oqxA	oqxB		qnrB6		GyrA-83F;GyrA-87A;ParC-80I	fosA			mph(A)	sul1	sul2					dfrA27	catA1							arr-3	ColRNAI (pIGMS32)					IncFIB(K)
K23	human	2390	SHV-65										aadA1			oqxA	oqxB					fosA				sul1		dfrA1									tet(A)									IncFIB(K)
K24	human	152	SHV-187					aph(3')-Ia								oqxA	oqxB				GyrA-83F;GyrA-87A;ParC-80I	fosA			mph(A)								catA1								ColRNAI (pIGMS32)					IncFIB(K)
K25	human	1229	SHV-1													oqxA	oqxB					fosA																	tet(D)							IncFIB(K)
K26	human	11	SHV-182	CTX-M-15	TEM1b		aph(3")-Ib	aph(3')-Ia	aph(6)-Id							oqxA	oqxB	qnrB1			GyrA-83I;ParC-80I	fosA			mph(A)		sul2			dfrA14											ColRNAI (pIGMS32)	Col440I				IncFIB(K)
K27	human	405	SHV-76													oqxA	oqxB					fosA		fosA7																						IncFIB(K)
K28	human	39	SHV-40	CTX-M-15	TEM1b		aph(3")-Ib		aph(6)-Id	aac(3)-IIa		aac(6')-Ib-cr				oqxA	oqxB	qnrB1				fosA					sul2			dfrA14					catB3		tet(A)				ColRNAI (pIGMS32)					IncFIB(K)		IncFII(K)
K29	human	307	SHV-28	CTX-M-15	TEM1b		aph(3")-Ib		aph(6)-Id	aac(3)-IIa		aac(6')-Ib-cr				oqxA	oqxB	qnrB1			GyrA-83I;ParC-80I	fosA					sul2			dfrA14					catB3		tet(A)									IncFIB(K)		IncFII(K)
K3	human	11	shv-128	CTX-M-15	TEM1b	OXA-1	aph(3")-Ib	aph(3')-Ia	aph(6)-Id	aac(3)-IIa		aac(6')-Ib-cr				oqxA	oqxB	qnrB1			GyrA-83I;ParC-80I	fosA			mph(A)		sul2			dfrA14					catB3						ColRNAI (pIGMS32)	Col440I				IncFIB(K)
K32	human	307	SHV-28	CTX-M-15	TEM1b		aph(3")-Ib		aph(6)-Id	aac(3)-IIa		aac(6')-Ib-cr				oqxA	oqxB	qnrB1			GyrA-83I;ParC-80I	fosA					sul2			dfrA14					catB3		tet(A)									IncFIB(K)		IncFII(K)
K33	human	846	SHV-28													oqxA	oqxB					fosA																			ColRNAI (pIGMS32)					IncFIB(K)			IncFII(pCRY)
K34	human	111	SHV-40													oqxA	oqxB					fosA																								IncFIB(K)
K36	human	883	SHV-71											aadA2		oqxA	oqxB					fosA				sul1																				IncFIB(K)
K37	human	392	SHV-67	CTX-M-15	TEM1b		aph(3")-Ib		aph(6)-Id			aac(6')-Ib-cr				oqxA	oqxB	qnrB1			GyrA-83I;ParC-80I	fosA					sul2			dfrA14					catB3		tet(A)				ColRNAI (pIGMS32)					IncFIB(K)		IncFII(K)
K38	human	219	shv-26	CTX-M-15			aph(3")-Ib	aph(3')-1a	aph(6)-Id					aadA2		oqxA	oqxB			qnrS1		fosA			mph(A)	sul1	sul2		dfrA12					catA2			tet(A)									IncFIB(K)
K39	human	219	shv-26	CTX-M-15			aph(3")-Ib	aph(3')-1a	aph(6)-Id					aadA2		oqxA	oqxB			qnrS1		fosA			mph(A)	sul1	sul2		dfrA12					catA2			tet(A)									IncFIB(K)
K41	human	37	shv-81											aadA2		oqxA	oqxB					fosA				sul1	sul2				dfrA15			catA2		cmlA1			tet(D)							IncFIB(K)
K42	human	37	shv-81											aadA2		oqxA	oqxB					fosA				sul1	sul2				dfrA15			catA2		cmlA1			tet(D)							IncFIB(K)
K43	human	11	SHV-182													oqxA	oqxB				GyrA-83I;ParC-80I	fosA								dfrA14											ColRNAI (pIGMS32)	Col440I			Col156	IncFIB(K)
K44	human	152	shv-187	CTX-M-15	TEM1b	OXA-1	aph(3")-Ib		aph(6)-Id			aac(6')-Ib-cr			aadA16	oqxA	oqxB		qnrB6		GyrA-83F;GyrA-87A;ParC-80I	fosA			mph(A)	sul1	sul2					dfrA27	catA1		catB3					arr-3	ColRNAI (pIGMS32)					IncFIB(K)
K45	human	219	SHV-26	CTX-M-15			aph(3")-Ib	aph(3')-1a	aph(6)-Id					aadA2		oqxA	oqxB			qnrS1		fosA				sul1	sul2		dfrA12					catA2			tet(A)									IncFIB(K)
K46	human	3109	SHV-25													oqxA	oqxB					fosA																				Col440I		Col(pHAD28)		IncFIB(K)		IncFII(K)
K47	human	ST26-1LV	SHV-99	CTX-M-15	TEM1b	OXA-1	aph(3")-Ib		aph(6)-Id			aac(6')-Ib-cr				oqxA	oqxB	qnrB1				fosA		fosA7			sul2								catB3											IncFIB(K)
K49	human	742	SHV-127													oqxA	oqxB						fosA5	fosA7																						IncFIB(K)
K5	human	11	shv-128	CTX-M-15	TEM1b		aph(3")-Ib	aph(3')-Ia	aph(6)-Id	aac(3)-IIa		aac(6')-Ib-cr				oqxA	oqxB	qnrB1				fosA			mph(A)		sul2			dfrA14					catB3						ColRNAI (pIGMS32)	Col440I				IncFIB(K)
K50	human	742	SHV-172													oqxA	oqxB						fosA5	fosA7																						IncFIB(K)
K51	human	11	SHV-182	CTX-M-15	TEM1b	OXA-1	aph(3")-Ib	aph(3')-Ia	aph(6)-Id	aac(3)-IIa		aac(6')-Ib-cr				oqxA	oqxB	qnrB1			GyrA-83I;ParC-80I	fosA			mph(A)		sul2			dfrA14					catB3						ColRNAI (pIGMS32)	Col440I				IncFIB(K)
K52	human	1886	SHV-36													oqxA	oqxB					fosA																								IncFIB(K)
K53	human	160	SHV-40													oqxA	oqxB					fosA
K54	human	1665	SHV-99													oqxA	oqxB					fosA																								IncFIB(K)
K55	human	11	SHV-182	CTX-M-15	TEM1b	OXA-1	aph(3")-Ib	aph(3')-Ia	aph(6)-Id	aac(3)-IIa		aac(6')-Ib-cr				oqxA	oqxB	qnrB1			GyrA-83I;ParC-80I	fosA			mph(A)		sul2			dfrA14					catB3						ColRNAI (pIGMS32)	Col440I				IncFIB(K)
K56	human	39	SHV-40	CTX-M-15	TEM1b	OXA-1	aph(3")-Ib		aph(6)-Id	aac(3)-IIa		aac(6')-Ib-cr				oqxA	oqxB	qnrB1				fosA					sul2			dfrA14					catB3		tet(A)				ColRNAI (pIGMS32)					IncFIB(K)		IncFII(K)
K57	human	234	SHV-27													oqxA	oqxB					fosA																			ColRNAI (pIGMS32)					IncFIB(K)		IncFII(K)
K58	human	39	SHV-40	CTX-M-15	TEM1b		aph(3")-Ib		aph(6)-Id	aac(3)-IIa						oqxA	oqxB	qnrB1				fosA					sul2			dfrA14											ColRNAI (pIGMS32)					IncFIB(K)		IncFII(K)
K59	human	23	SHV-190													oqxA	oqxB					fosA																								IncFIB(K)
K6	human	13	SHV-101										aadA1			oqxA	oqxB					fosA				sul1		dfrA1											tet(D)							IncFIB(K)
K60	human	39	SHV-40	CTX-M-15	TEM1b	OXA-1	aph(3")-Ib		aph(6)-Id	aac(3)-IIa		aac(6')-Ib-cr				oqxA	oqxB	qnrB1			GyrA-83I;ParC-80I	fosA					sul2			dfrA14					catB3		tet(A)				ColRNAI (pIGMS32)					IncFIB(K)		IncFII(K)
K62	human	39	SHV-40	CTX-M-15	TEM1b	OXA-1	aph(3")-Ib		aph(6)-Id	aac(3)-IIa		aac(6')-Ib-cr				oqxA	oqxB	qnrB1				fosA					sul2			dfrA14					catB3		tet(A)				ColRNAI (pIGMS32)					IncFIB(K)		IncFII(K)
K7	human	13	LEN12										aadA1			oqxA	oqxB					fosA				sul1		dfrA1											tet(D)							IncFIB(K)
K8	human	ST586-2LV	SHV-40													oqxA	oqxB					fosA																								IncFIB(K)	IncFIA(HI1)
K9	human	17	SHV-161													oqxA	oqxB					fosA																	tet(D)							IncFIB(K)
K100	Primate	60	SHV-40													oqxA	oqxB					fosA																			ColRNAI (pIGMS32)
K107	Primate	23	SHV-190													oqxA	oqxB					fosA																								IncFIB(K)		IncFII(K)
K108	Primate	23	SHV-190													oqxA	oqxB					fosA																								IncFIB(K)
K109	Primate	37	SHV-40		TEM1b		aph(3")-Ib		aph(6)-Id		aac(3)-IId			aadA2		oqxA	oqxB					fosA					sul2		dfrA12									tet(B)								IncFIB(K)
K71	Primate	1102	SHV-40													oqxA	oqxB					fosA																								IncFIB(K)
K73	Primate	2072	SHV-26													oqxA	oqxB					fosA		fosA7																						IncFIB(K)
K76	Primate	60	SHV-40													oqxA	oqxB					fosA																			ColRNAI (pIGMS32)					IncFIB(K)
K81	Primate	23	SHV-190													oqxA	oqxB					fosA																								IncFIB(K)
K83	Primate	60	SHV-40													oqxA	oqxB					fosA																			ColRNAI (pIGMS32)					IncFIB(K)
K84	Primate	60	SHV-40													oqxA	oqxB																								ColRNAI (pIGMS32)					IncFIB(K)
K88	Primate	60	SHV-40													oqxA	oqxB					fosA																			ColRNAI (pIGMS32)					IncFIB(K)
K89	Primate	23	SHV190													oqxA	oqxB					fosA																								IncFIB(K)
K90	Primate	23	SHV-190													oqxA	oqxB					fosA																								IncFIB(K)
K91	Primate	60	SHV-40													oqxA	oqxB					fosA																			ColRNAI (pIGMS32)					IncFIB(K)
K92	Primate	60	SHV-40													oqxA	oqxB					fosA																			ColRNAI (pIGMS32)					IncFIB(K)
K93	Primate	60	SHV-40													oqxA	oqxB					fosA																			ColRNAI (pIGMS32)					IncFIB(K)
K98	Primate	60	SHV-40													oqxA	oqxB					fosA
[truncated: 20 more columns]
